# Supplementary material for: Functional States of the Genome-Scale Escherichia Coli Transcriptional Regulatory System
Source: PLoS Comput Biol. 2009 Jun 5;5(6):e1000403. doi: 10.1371/journal.pcbi.1000403 (PMC2685017; doi:10.1371/journal.pcbi.1000403)
Supplement: Dataset S1 — The genome-scale Escherichia coli transcriptional regulatory system. This list provides the genes and regulatory rules that are contained within our model of genome-scale E. coli transcriptional regulation. (0.09 MB XLS) [file pcbi.1000403.s001.xls]

## Sheet: Escherichia coli regulation
Gene	Boolean rule	Different from Covert et al. 2004?	Reference
b3588	((NOTFisAND(RpoSAND(CrpOR(CrpAND(etoh(e)>0))))))	Yes, different rule	PMID: 7768815
RpiR	(NOT((rib-D(e)>0)OR(all-D(e)>0)))	Yes, different rule	PMID: 8576032
b0221	(o2(e)>0)	Yes, different rule	NH 21
b1805	(NOT(FadR))	Yes, different rule	NH 21
b3845	(NOT(FadR)AND(o2(e)>0))	Yes, different rule	NH 21
b3846	(NOT(FadR)AND(o2(e)>0))	Yes, different rule	NH 21
Surplus_PYR	(NOT((ME2>0ORME1>0)ANDNOT(GLCptspp>0ORPYK>0ORPFK>0ORPYK>0ORLDH_D<0ORLDH_D2>0ORSUCCt2_2pp>0ORSUCCt2_3pp>0ORSUCCt2_3pp>0)))	Yes, different rule
OmpR	(NOT(k(e)>1))	Yes, different rule	PMID: 7932717
b4321	(NOT(UxuR)ANDCrp)	Yes, different rule	PMID: 8550444
Surplus_FDP	(NOT(FBP>0ANDNOT(TKT2>0ORTKT2>0ORTALA>0ORPGI>0))ORfru(e)>0)	Yes, different rule
SdaR	((glcr(e)>0)OR(galct-D(e)>0)OR(glyc-R(e)>0))	Yes, different rule	PMID: 10762278
AllS	(NOT(o2(e)>0)ANDNOTAllRANDNOT(nh4(e)>0))	Yes, new rule
CitA	((cit(e)>0))	Yes, new rule
CitB	((CitA))	Yes, new rule
Cra	(NOT(Surplus_FDP))	Yes, new rule
GatR	(NOT(galt(e)>0))	Yes, new rule
GlnL	(NOT(TIME<0HRS))	Yes, new rule	NH 24
GutM	(NOT(TIME<0HRS))	Yes, new rule	PMID: 3062173
GutR	(NOT(sbt-D(e)>0))	Yes, new rule
MngR	(NOT(manglyc(e)>0))	Yes, new rule
RpoN	(NOT(TIME<0HRS))	Yes, new rule	NH 24
UlaR	(NOT(ascb-L(e)>0))	Yes, new rule
b0030	(NOT(glc-D(e)>0))	Yes, new rule
b0118	(NOT(TIME<0HRS))	Yes, new rule	PMID: 9421904
b0383	(PhoB)	Yes, new rule
b0517	(NOT(o2(e)>0)ANDNOT(AllR)AND(alltn(e)>0))	Yes, new rule
b0651	(NOT(glc-D(e)>0))	Yes, new rule
b0731	(NOT(MngR))	Yes, new rule
b0732	(NOT(MngR))	Yes, new rule
b0978	((NOT(ArcA)ANDNOT(pi(e)>0)AND(AppY))OR((AppY)AND(RpoS))OR(RpoS))	Yes, new rule
b0979	((NOT(ArcA)ANDNOT(pi(e)>0)AND(AppY))OR((AppY)AND(RpoS))OR(RpoS))	Yes, new rule
b0980	((NOT(ArcA)ANDNOT(pi(e)>0)AND(AppY))OR((AppY)AND(RpoS))OR(RpoS))	Yes, new rule
b1233	((Fnr)OR(NarL))	Yes, new rule
b1588	(NOT(o2(e)>0))	Yes, new rule
b1589	(NOT(o2(e)>0))	Yes, new rule
b1590	(NOT(o2(e)>0))	Yes, new rule
b1701	(NOT(o2(e)>0)AND((fum(e)>0)OR(no3(e)>0)))	Yes, new rule
b1850	((NOT(TIME<0SECS))OR(NOT(GntR)))	Yes, new rule	PMID: 1624451,8655507
b2132	(TIME<0HRS)	Yes, new rule	PMID: 8757730
b2341	(NOT(FadR))	Yes, new rule
b2342	(NOT(FadR))	Yes, new rule
b2797	(NOT(TIME<0SECS))	Yes, new rule	NH 22
b2926	(NOT(TIME<0HRS))	Yes, new rule	PMID: 9851989
b3073	(RpoN)	Yes, new rule
b4067	(RpoSORFnrOR((NOTIclR)AND(CRP_noSUCC)))	Yes, new rule
b4085	(NOT(RpiR))	Yes, new rule
b4086	(NOT(RpiR))	Yes, new rule
b4087	(NOT(RpiR))	Yes, new rule
b4088	(NOT(RpiR))	Yes, new rule
b4115	(pH<4)	Yes, new rule
b4192	(NOT(UlaR))	Yes, new rule
b4193	((NOT(UlaR)ANDNOT(o2(e)>0))OR(NOT(UlaR)ANDNOT(o2(e)>0)AND(Crp)))	Yes, new rule
b4194	((NOT(UlaR)ANDNOT(o2(e)>0))OR(NOT(UlaR)ANDNOT(o2(e)>0)AND(Crp)))	Yes, new rule
b4195	((NOT(UlaR)ANDNOT(o2(e)>0))OR(NOT(UlaR)ANDNOT(o2(e)>0)AND(Crp)))	Yes, new rule
b4196	((NOT(UlaR)ANDNOT(o2(e)>0))OR(NOT(UlaR)ANDNOT(o2(e)>0)AND(Crp)))	Yes, new rule
b4197	((NOT(UlaR)ANDNOT(o2(e)>0))OR(NOT(UlaR)ANDNOT(o2(e)>0)AND(Crp)))	Yes, new rule
b4198	((NOT(UlaR)ANDNOT(o2(e)>0))OR(NOT(UlaR)ANDNOT(o2(e)>0)AND(Crp)))	Yes, new rule
b3008	NOT(MetJ)	No	NH 33
AppY	NOT(CitB)	No	PMID 11889485, 9701802
b4031	(XylR)	No	PMID: 9371449
XylR	(xyl-D(e)>0)	No	PMID: 9371449
XapR	(xtsn(e)>0)	No	PMID: 7559336
b2406	(XapR)	No	PMID: 7559336
b2407	(XapR)	No	PMID: 7559336
UhpA	(UhpB)	No	PMID: 7596290
TrpR	(trp-L(e)>0)	No	NH 28
TorR	(TorS)	No	PMID: 9135110, 11004177
b0996	(TorRORNOT(NarL))	No	PMID: 9135110, 11004177
b0997	(TorRORNOT(NarL))	No	PMID: 9135110, 11004177
TorS	(tmao(e)>0)	No	PMID: 9135110, 11004177
AllR	(Time<0HRS)	No	PMID: 12460564
CpxR	(Stress>0)	No	PMID: 10671468
b1276	(SoxS)	No	PMID: 9421904
SoxS	(SoxR)	No	NH 95
DsdC	(ser-D(e)>0)	No	PMID: 7592420
b2787	(SdaR)	No	PMID: 10762278
b3124	(SdaR)	No	PMID: 10762278
b3125	(SdaR)	No	PMID: 10762278
b3126	(SdaR)	No	PMID: 10762278
b3128	(SdaR)	No	PMID: 10762278
MarA	(Salicylate>0)	No	PMID: 8522515
b4069	(RpoSORFnrOR((NOTIclR)AND(CRP_noSUCC)))	No	PMID: 10894724
b1197	(RpoS)	No	PMID: 9148912, 8892826
b1896	(RpoS)	No	PMID: 9148912, 12105274
b1897	(RpoS)	No	PMID: 9148912, 12105274
b3519	(RpoS)	No	PMID: 9148912, 8892826
b0052	(RpoE)	No	PMID: 11844765
b2564	(RpoE)	No	PMID: 11844765
RhaR	(rmn(e)>0)	No	PMID: 10852886
b3902	(RhaSOR(RhaSANDCrp))	No	PMID: 10852886
b3903	(RhaSOR(RhaSANDCrp))	No	PMID: 10852886
b3904	(RhaSOR(RhaSANDCrp))	No	PMID: 10852886
b3907	(RhaSOR(RhaSANDCrp))	No	PMID: 8757746
RhaS	(RhaR)	No	PMID: 10852886
HcaR	(pppn(e)>0)	No	PMID: 9603882
b0331	(ppa(e)>0)	No	PMID: 12473114
b0333	(ppa(e)>0)	No	PMID: 12473114
b0334	(ppa(e)>0)	No	PMID: 12473114
b0335	(ppa(e)>0)	No	PMID: 12473114
PhoR	(pi(e)<0.004E-6M)	No	NH 87, PMID: 11489853
PhoB	(PhoR)	No	NH 87, PMID: 11489853
b3725	(PhoB)	No	PMID: 2651888, 3054125
b3726	(PhoB)	No	PMID: 2651888, 3054125
b3727	(PhoB)	No	PMID: 2651888, 3054125
b3728	(PhoB)	No	PMID: 2651888, 3054125
b3500	(OxyRORRpoS)	No	PMID: 8593953
Nac	(NRI_lowANDRpoN)	No	NH 23
NRI_hi	(NRI_lowANDRpoN)	No
b3581	(NOTYiaJ)	No	PMID: 10913096
b3583	(NOTYiaJ)	No	PMID: 10913096
IlvY	(NOTval-L(e)>0)	No	NH 27, PMID: 10588699
b3161	(NOTTrpROR(TyrRAND((phe-L(e)>0)OR(tyr-L(e)>0))))	No	NH 28
b1260	(NOTTrpR)	No	NH 28
b1261	(NOTTrpR)	No	NH 28
b1262	(NOTTrpR)	No	NH 28
b1263	(NOTTrpR)	No	NH 28
b1264	(NOTTrpR)	No	NH 28
b1704	(NOTTrpR)	No	NH 28
PdhR	(NOTSurplus_PYR)	No	PMID: 7783622
b1207	(NOTPurR)	No	PMID: 8388874
b3600	(NOTMtlR)	No	NH 20
b0197	(NOTMetJ)	No	PMID: 12218041
b0198	(NOTMetJ)	No	PMID: 12218041
b0199	(NOTMetJ)	No	PMID: 12218041
b3939	(NOTMetJ)	No	NH 32,33
b3940	(NOTMetJ)	No	NH 32,33
b0031	(NOTlys-L(e)>0)	No	NH 32
b4024	(NOTlys-L(e)>0)	No	NH 32
Lrp	(NOTleu-L(e)>0)	No	NH 94
b3526	(NOTKdgR)	No	NH 20
b3909	(NOTKdgR)	No	NH 20
GcvA	(NOTGcvR)	No	PMID: 12101307
b4322	(NOTExuRANDNOTUxuR)	No	NH 20; PMID: 3083215
b4323	(NOTExuRANDNOTUxuR)	No	NH 20; PMID: 3083215
b1521	(NOTExuR)	No	NH 20
b3091	(NOTExuR)	No	NH 20
b3092	(NOTExuR)	No	NH 20
b3093	(NOTExuR)	No	NH 20
b0124	(NOTCrp)	No	PMID: 11810262
b3806	(NOTCrp)	No
b0032	(NOTArgR)	No	NH 25; PMID: 9457878
b0033	(NOTArgR)	No	NH 25; PMID: 9457878
b0273	(NOTArgR)	No	NH 25
b2818	(NOTArgR)	No	NH 25
b3359	(NOTArgR)	No	NH 25
b3957	(NOTArgR)	No	NH 25
b3958	(NOTArgR)	No	NH 25
b3959	(NOTArgR)	No	NH 25
b3960	(NOTArgR)	No	NH 25
b4254	(NOTArgR)	No	NH 25
b2975	(NOTArcAANDGlcC)	No	PMID: 8606183, 9880556
b2210	(NOTArcA)	No	PMID: 11092847
b0505	(NOTAllR)	No	PMID: 12460564
b0507	(NOTAllR)	No	PMID: 12460564
b0509	(NOTAllR)	No	PMID: 12460564
b0512	(NOTAllR)	No	PMID: 12460564
b0514	(NOTAllR)	No	PMID: 12460564
b3642	(NOT(ura(e)>0ORgua(e)>0))	No	NH 35
b4244	(NOT(ura(e)>0ORgua(e)>0))	No	NH 35
b4245	(NOT(ura(e)>0ORgua(e)>0))	No	NH 35
b1907	(NOT(TyrRAND(tyr-L(e)>0)))	No	NH 22,28
b0112	(NOT(TyrRAND((phe-L(e)>0)OR(tyr-L(e)>0)OR(trp-L(e)>0))))	No	NH 22, 28; PMID: 9209035, 9765583
FadR2	(NOT(ttdca(e)>0ORhdca(e)>0ORocdca(e)>0))	No
TreR	(NOT(tre(e)>0))	No	PMID: 9148912
b0002	(NOT(thr-L(e)>0ORile-L(e)>0))	No	NH 32
b0003	(NOT(thr-L(e)>0ORile-L(e)>0))	No	NH 32
b0004	(NOT(thr-L(e)>0ORile-L(e)>0))	No	NH 32
b0180	(NOT(Stringent)ORCpxRORRpoEORFadR2)	No	NH 37; PMID:11859088, 11566998, 864995
b0954	(NOT(Stringent)ORCpxRORRpoEORFadR2)	No	NH 37; PMID:11859088, 11566998, 864995
b1093	(NOT(Stringent)ORCpxRORRpoEORFadR2)	No	NH 37; PMID:11859088, 11566998, 864995
b1095	(NOT(Stringent)ORCpxRORRpoEORFadR2)	No
b1288	(NOT(Stringent)ORCpxRORRpoEORFadR2)	No	NH 37; PMID:11859088, 11566998, 864995
b2323	(NOT(Stringent)ORCpxRORRpoEORFadR2)	No	PMID: 11859088, 11566998
b1091	(NOT(Stringent))	No	PMID: 8649995
b1092	(NOT(Stringent))	No	PMID: 8649995
b4090	(NOT(RpiR))	No	PMID: 8572885, 8576032
RbsR	(NOT(rib-D(e)>0))	No	PMID: 9673030, 9666469, 6327616
b2507	(NOT(PurRANDCrp))	No	NH 34;PMID:10856643
b2508	(NOT(PurRANDCrp))	No	NH 34;PMID:10856643
b4177	(NOT(PurR)ORRpoE)	No	NH 34
b0337	(NOT(PurR)ORNRI_hi)	No	PMID: 2673119
b0336	(NOT(PurR)OR(NRI_hi))	No	NH 35; PMID 7500333
b0522	(NOT(PurR))	No	NH 34
b0523	(NOT(PurR))	No	NH 34
b1131	(NOT(PurR))	No	NH 34
b1849	(NOT(PurR))	No	NH 34
b2311	(NOT(PurR))	No
b2312	(NOT(PurR))	No	NH 34
b2476	(NOT(PurR))	No	NH 34
b2499	(NOT(PurR))	No	NH 34
b2500	(NOT(PurR))	No	NH 34
b2557	(NOT(PurR))	No	NH 34
b2938	(NOT(PurR))	No	NH 25;PMID: 8388874
b4005	(NOT(PurR))	No	NH 34
b2987	(NOT(PhoB))	No	PMID: 11489853
b2599	(NOT(phe-L(e)>0))	No	NH 28
b1241	(NOT(o2(e)>0)OR(NOT((o2(e)>0)AND(Cra)))OR(Fis)ORNOT(NarL)OR(RpoS))	No	PMID: 10601216, 9371462
b3061	(NOT(o2(e)>0)AND(tartr-L(e)>0))	No	PMID: 8371115
b3062	(NOT(o2(e)>0)AND(tartr-L(e)>0))	No	PMID: 8371115
ArcA	(NOT(o2(e)>0))	No	PMID: 2964639, NH 95
Fnr	(NOT(o2(e)>0))	No	PMID: 2964639, NH 95
GlnG	(NOT(nh4(e)>2))	No	NH 23, NH 24
b0678	(NOT(NagC)OR(gam(e)>0))	No	NH 20; PMID 1766379, 11139621
b0677	(NOT(NagC))	No	NH 20; PMID 1766379, 11139621
b0679	(NOT(NagC))	No	PMID: 1766379, 11139621
b0931	(NOT(NadR))	No	NH 48
b2574	(NOT(NadR))	No	NH 48
b3599	(NOT(MtlR))	No	NH 20
MtlR	(NOT(mnl(e)>0))	No	PMID: 8300537
b1101	(NOT(Mlc)ORNOT(Cra))	No	PMID: 10469172, 8106445, 7518773, 1324322, 11931562, 11867639, 9529892, 9148912
MetR	(NOT(met-L(e)>0))	No	NH 33
b4013	(NOT(MetJ)ORMetR)	No	NH 33
UxuR	(NOT(MANAO>0)ANDNOT(GUI1>0)ANDNOT(MANAO<0)ANDNOT(GUI1<0))	No	NH 20
MalI	(NOT(malt(e)>0))	No	PMID: 2670898
b1622	(NOT(MalI))	No	PMID:11931562, 11867639, 9529892
LysR	(NOT(lys-L(e)>0))	No	NH 32
b2306	(NOT(lys-L(e)>0))	No	NH 22
b2307	(NOT(lys-L(e)>0))	No	NH 22
b2308	(NOT(lys-L(e)>0))	No	NH 22
b2309	(NOT(lys-L(e)>0))	No	NH 22
b2310	(NOT(lys-L(e)>0))	No	NH 22
b3616	(NOT(Lrp)AND(leu-L(e)>0))	No	NH 22
b3617	(NOT(Lrp)AND(leu-L(e)>0))	No	NH 22
b3670	(NOT(leu-L(e)>0ORval-L(e)>0)ANDCrp)	No	NH 27
b3671	(NOT(leu-L(e)>0ORval-L(e)>0)ANDCrp)	No	NH 27
b3767	(NOT(leu-L(e)>0ORile-L(e)>0ORval-L(e)>0)ANDLrp)	No	NH 27
b3768	(NOT(leu-L(e)>0ORile-L(e)>0ORval-L(e)>0)ANDLrp)	No	NH 27
b3769	(NOT(leu-L(e)>0ORile-L(e)>0ORval-L(e)>0)ANDLrp)	No	NH 27
b0071	(NOT(leu-L(e)>0)ORLrp)	No
b0072	(NOT(leu-L(e)>0)ORLrp)	No
b0073	(NOT(leu-L(e)>0)ORLrp)	No	NH 27
b0074	(NOT(leu-L(e)>0)ORLrp)	No	NH 27
b3454	(NOT(leu-L(e)>0)ORLrp)	No	NH 22; PMID: 1729203
b3455	(NOT(leu-L(e)>0)ORLrp)	No	NH 22; PMID: 1729203
b3456	(NOT(leu-L(e)>0)ORLrp)	No	NH 22; PMID: 1729203
b3457	(NOT(leu-L(e)>0)ORLrp)	No	NH 22; PMID: 1729203
b3458	(NOT(leu-L(e)>0)ORLrp)	No	NH 22; PMID: 1729203
b3460	(NOT(leu-L(e)>0)ORLrp)	No	NH 22; PMID: 1729203
GalR	(NOT(lcts(e)>0)ORNOT(gal(e)>0))	No	PMID: 8982002
GalS	(NOT(lcts(e)>0)ORNOT(gal(e)>0))	No	PMID: 8982002
LacI	(NOT(lcts(e)>0))	No	PMID: 9104037
KdpD	(NOT(k(e)>1))	No	PMID: 11248697
b4014	(NOT(IclR)AND(NOT(ArcA)ORNOT(Cra)))	No	NH 16, 95;PMID: 8755903, 2001680
b4015	(NOT(IclR)AND(NOT(ArcA)ORNOT(Cra)))	No	NH 16;PMID: 8755903, 2001680
ExuR	(NOT(GUI1>0)ANDNOT(GUI2>0)ANDNOT(MANAO>0)ANDNOT(TAGURr>0)ANDNOT(GUI1<0)ANDNOT(GUI2<0)ANDNOT(MANAO<0)ANDNOT(TAGURr<0))	No	NH 20
b1646	(NOT(Growth>0)ANDNOTFnr)	No	PMID: 8626323, 10216871
RpoS	(NOT(Growth>0))	No	NH 93
b1519	(NOT(Growth>0))	No	PMID: 10224113
b1732	(NOT(Growth>0))	No	PMID: 12589799
GntT	(NOT(GntR)ANDCRP_GLCN)	No	PMID: 9537375
b3437	(NOT(GntR)ANDCRP_GLCN)	No	PMID: 8655507
b1851	(NOT(GntR))	No	PMID: 1624451,8655507
GlpR	(NOT(glyc(e)>0))	No	PMID: 1372899 , 9524241
b2551	(NOT(gly(e)>0)ORMetRORNOT(PurR))	No	NH 22,30;PMID 8900067
GcvR	(NOT(gly(e)>0))	No	PMID: 12101307
b2240	(NOT(GlpR)ANDCrp)	No	PMID: 9179845
GntR	(NOT(glcn(e)>0))	No	PMID 9537375
b0757	(NOT(glc-D(e)>0)AND(NOT(GalRORGalS))ORNOT(Rob))	No	Adhya 1996
b0758	(NOT(glc-D(e)>0)AND(NOT(GalRORGalS))ORNOT(Rob))	No	PMID: 12101127; Adhya 1996
b0759	(NOT(glc-D(e)>0)AND(NOT(GalRORGalS))ORNOT(Rob))	No	Adhya 1996
Mlc	(NOT(glc-D(e)>0))	No	PMID: 10469172
b0652	(NOT(glc-D(e)>0))	No	NH 22
b0653	(NOT(glc-D(e)>0))	No	NH 22
b0654	(NOT(glc-D(e)>0))	No	NH 22
b0655	(NOT(glc-D(e)>0))	No	NH 22
b2091	(NOT(GatR))	No	N20; PMID: 8955298
b2092	(NOT(GatR))	No	N20; PMID: 8955298
b2093	(NOT(GatR))	No	N20; PMID: 8955298
b2094	(NOT(GatR))	No	N20; PMID: 8955298
b2095	(NOT(GatR))	No	N20; PMID: 8955298
b2096	(NOT(GatR))	No	N20; PMID: 8955298
b0583	(NOT(Fur))	No
b0593	(NOT(Fur))	No	NH 39; PMID: 8655506
b0594	(NOT(Fur))	No
b0595	(NOT(Fur))	No
b0596	(NOT(Fur))	No
YiaJ	(NOT(fuc-L(e)>0))	No	PMID: 10913096
b1109	(NOT(Fnr))	No
b4382	(NOT(DeoRORCytR)ANDCrp)	No	NH 35
b3831	(NOT(CytR)ORCrp)	No	NH 35
CysB	(NOT(cys-L(e)>0))	No	NH 31
b4111	(NOT(Crp)ANDFisANDRpoS)	No	NH 22; PMID: 9079929
b2965	(NOT(Crp))	No	NH 22; PMID 3021588
b1676	(NOT(Cra))	No	PMID: 8550429
b2167	(NOT(Cra))	No	PMID: 7852310
b2168	(NOT(Cra))	No	PMID: 7852310
b2169	(NOT(Cra))	No	PMID: 7852310
b0774	(NOT(BirA))	No	NH 45; PMID: 12368242
b0775	(NOT(BirA))	No	NH 45; PMID: 12368242
b0776	(NOT(BirA))	No	NH 45; PMID: 12368242
b0778	(NOT(BirA))	No	NH 45; PMID: 12368242
b0314	(NOT(BetI))	No	PMID: 8626294
AsnC	(NOT(asn-L(e)>0)ANDNRI_hi)	No	NH 24
b3744	(NOT(asn-L(e)>0)ANDAsnC)	No	NH 24
b3908	(NOT(ArcAORFur)OR(MarAORRobORSoxS))	No	PMID: 8412671
b2276	(NOT(ArcAORFnr)ORNarL)	No	PMID: 10628873
b2277	(NOT(ArcAORFnr)ORNarL)	No	PMID: 10628873
b2278	(NOT(ArcAORFnr)ORNarL)	No	PMID: 10628873
b2279	(NOT(ArcAORFnr)ORNarL)	No	PMID: 10628873
b2280	(NOT(ArcAORFnr)ORNarL)	No	PMID: 10628873
b2281	(NOT(ArcAORFnr)ORNarL)	No	PMID: 10628873
b2282	(NOT(ArcAORFnr)ORNarL)	No	PMID: 10628873
b2283	(NOT(ArcAORFnr)ORNarL)	No	PMID: 10628873
b2284	(NOT(ArcAORFnr)ORNarL)	No	PMID: 10628873
b2285	(NOT(ArcAORFnr)ORNarL)	No	PMID: 10628873
b2286	(NOT(ArcAORFnr)ORNarL)	No	PMID: 10628873
b2287	(NOT(ArcAORFnr)ORNarL)	No	PMID: 10628873
b2288	(NOT(ArcAORFnr)ORNarL)	No	PMID: 10628873
b0428	(NOT(ArcAORFnr))	No
b0429	(NOT(ArcAORFnr))	No	PMID: 8576043
b0430	(NOT(ArcAORFnr))	No	PMID: 8576043
b0431	(NOT(ArcAORFnr))	No	PMID: 8576043
b0432	(NOT(ArcAORFnr))	No	PMID: 8576043
b1612	(NOT(ArcAORFnr))	No	PMID: 7592392
b0312	(NOT(ArcAORBetI))	No	PMID: 8626294
b2976	(NOT(ArcA)AND(GlcC))	No	PMID: 8606183, 9880556
b2234	(NOT(ArcA))	No	NH 34; PMID:PMID: 9680219, 8954104
b2235	(NOT(ArcA))	No	NH 34; PMID:PMID: 9680219, 8954104
b3236	(NOT(ArcA))	No
b3603	(NOT(ArcA))	No	PMID: 8892825
b3572	(NOT(ala-L(e)>0ORleu-L(e)>0))	No	NH 24,27; PMID: 6373721
KdgR	(NOT(2ddglcn(e)>0)ANDNOT(MNNH>0)ANDNOT(ALTRH>0))	No	NH 20
b0388	(NOT((TyrRAND(tyr-L(e)>0))OR(TyrRAND(tyr-L(e)>0)ANDTrpR)))	No	NH 28
b2066	(NOT((thym(e)>0)OR(csn(e)>0)OR(ura(e)>0)))	No	NH 35
Cbl	(NOT((so4(e)>0)OR(cys-L(e)>0))ANDCysB)	No	PMID: 10506196
DeoR	(NOT((PPM2>0)OR(PPM2<0)))	No	NH 20
b1761	(NOT((Nac)OR(glu-L(e)>0)))	No	NH 22,24;PMID: 9785451
b0104	(NOT((gln-L(e)>0)OR(gua(e)>0)))	No	NH 34;PMID:2999079
CRP_noSUCC	(NOT((glcn(e)>0)OR(glc-D(e)>0)OR(arab-L(e)>0)OR(xyl-D(e)>0)OR(rib-D(e)>0)OR(mal-L(e)>0)OR(glyc(e)>0)OR(sbt-D(e)>0)OR(lac-D(e)>0)OR(man(e)>0)OR(succ(e)>0)))	No	PMID: 5337847
CRP_noMAN	(NOT((glcn(e)>0)OR(glc-D(e)>0)OR(arab-L(e)>0)OR(xyl-D(e)>0)OR(rib-D(e)>0)OR(mal-L(e)>0)OR(glyc(e)>0)OR(sbt-D(e)>0)OR(lac-D(e)>0)OR(man(e)>0)))	No	PMID: 5337848
CRP_noLAC	(NOT((glcn(e)>0)OR(glc-D(e)>0)OR(arab-L(e)>0)OR(xyl-D(e)>0)OR(rib-D(e)>0)OR(mal-L(e)>0)OR(glyc(e)>0)OR(sbt-D(e)>0)OR(lac-D(e)>0)))	No	PMID: 5337849
CRP_noGLT	(NOT((glcn(e)>0)OR(glc-D(e)>0)OR(arab-L(e)>0)OR(xyl-D(e)>0)OR(rib-D(e)>0)OR(mal-L(e)>0)OR(glyc(e)>0)OR(sbt-D(e)>0)))	No	PMID: 5337850
CRP_noGL	(NOT((glcn(e)>0)OR(glc-D(e)>0)OR(arab-L(e)>0)OR(xyl-D(e)>0)OR(rib-D(e)>0)OR(mal-L(e)>0)OR(glyc(e)>0)))	No	PMID: 5337851
CRP_noMAL	(NOT((glcn(e)>0)OR(glc-D(e)>0)OR(arab-L(e)>0)OR(xyl-D(e)>0)OR(rib-D(e)>0)OR(mal-L(e)>0)))	No	PMID: 5337852
CRP_noRIB	(NOT((glcn(e)>0)OR(glc-D(e)>0)OR(arab-L(e)>0)OR(xyl-D(e)>0)OR(rib-D(e)>0)))	No	PMID: 5337853
CRP_noXYL	(NOT((glcn(e)>0)OR(glc-D(e)>0)OR(arab-L(e)>0)OR(xyl-D(e)>0)))	No	PMID: 5337854
CRP_noARAB	(NOT((glcn(e)>0)OR(glc-D(e)>0)OR(arab-L(e)>0)))	No	PMID: 5337855
CRP_noGLC	(NOT((glcn(e)>0)OR(glc-D(e)>0)))	No	PMID: 5337856
CRP_noGLCN	(NOT((glcn(e)>0)))	No	PMID: 5337857
b2344	(NOT((Crp)OR(FadR)OR(OmpR)))	No	NH 21;
b0721	(NOT((ArcA)OR(Fnr))OR(Crp)OR(Fis))	No	PMID: 9209026, 9720032
b0722	(NOT((ArcA)OR(Fnr))OR(Crp)OR(Fis))	No	PMID: 9209026, 9720032
b0723	(NOT((ArcA)OR(Fnr))OR(Crp)OR(Fis))	No	PMID: 9209026, 9720032
b0724	(NOT((ArcA)OR(Fnr))OR(Crp)OR(Fis))	No	PMID: 9209026, 9720032
NagC	(NOT((acgam(e)>0)ORAGDC>0))	No	NH 75
b2600	(NOT(((phe-L(e)>10)OR(tyr-L(e)>0))ANDTyrR))	No	NH 28
b2601	(NOT(((phe-L(e)>10)OR(tyr-L(e)>0))ANDTyrR))	No	NH 28
b4054	(NOT(((phe-L(e)>0)OR(tyr-L(e)>0))ANDTyrR))	No	NH 24:PMID:12207706
b0754	(NOT(((phe-L(e)>0)OR(trp-L(e)>0))ANDTyrR))	No	NH 28
b3730	(NagC)	No	PMID: 11139621
NhaR	(na1(e)>0)	No	PMID: 11133959
b0347	(MhpR)	No	PMID: 9098055
b0348	(MhpR)	No	PMID: 9098055
b0349	(MhpR)	No	PMID: 9098055
b0350	(MhpR)	No	PMID: 9098055
b0351	(MhpR)	No	PMID: 9098055
b0352	(MhpR)	No	PMID: 9098055
b4019	(MetR)	No	NH 33
MetJ	(met-L(e)>0)	No	PMID: 12218041
b1611	(MarAORRobORSoxSAND(NOT(ArcA)))	No	PMID: 7592392
b0403	(MalT)	No	PMID:11931562, 11867639, 9529892
b3416	(MalT)	No	PMID:11931562, 11867639, 9529892
b3417	(MalT)	No	PMID:11931562, 11867639, 9529892
b2838	(LysRANDNOTlys-L(e)>0)	No	NH 32
CadC	(lys-L(e)>0)	No	NH 33, PMID: 7830562
b0907	(LrpOR(NOT(Crp)))	No	NH 30;PMID: 9171388
b0077	(LrpANDNOT(leu-L(e)>0))	No	NH 27;PMID: 12218014
b0078	(LrpANDNOT(leu-L(e)>0))	No	NH 27;PMID: 12218014
GlnB	(Lrp)	No	NH 23
GlnD	(Lrp)	No	NH 23
b3605	(lac-L(e)>0ANDo2(e)>0)	No	PMID: 8407843
b0696	(KdpE)	No	PMID: 8437514, 11248697
b0697	(KdpE)	No	PMID: 8437514, 11248697
b0698	(KdpE)	No	PMID: 8437514, 11248697
KdpE	(KdpD)	No	PMID: 12115059
b3774	(IlvY)	No	NH27; PMID: 10588699
b4265	(IdnR)	No	PMID: 9658018
b4266	(IdnR)	No	PMID: 9658018
b4267	(IdnR)	No	PMID: 9658018
NadR	(high_NAD>0)	No	PMID: 10464228
RpoE	(heat_shock>0)	No	PMID: 7751307
b2538	(HcaRAND(NOT((LBMedia>0)OR(LBMedia<0))))	No	PMID: 9603882
b2539	(HcaRAND(NOT((LBMedia>0)OR(LBMedia<0))))	No	PMID: 9603882
b2540	(HcaRAND(NOT((LBMedia>0)OR(LBMedia<0))))	No	PMID: 9603882
b2541	(HcaRAND(NOT((LBMedia>0)OR(LBMedia<0))))	No	PMID: 9603882
b2542	(HcaRAND(NOT((LBMedia>0)OR(LBMedia<0))))	No	PMID: 9603882
OxyR	(h2o2(e)>0)	No	PMID: 12589799
b2705	(GutMAND(NOTGutR)ANDCRP_noGL)	No	NH 20
Fis	(Growth>0)	No	NH 90
NRI_low	(GlnGANDGlnBANDGlnD)	No
CRP_GLCN	(glcn(e)>0)	No	PMID: 5337847
FadR	(glc-D(e)>0ORNOT(ac(e)>0))	No	PMID: 8755903
b3691	(galctn-D(e)>0)	No	NH 20
b3692	(galctn-D(e)>0)	No	NH 20
b3693	(galctn-D(e)>0)	No	NH 20
UhpB	(g6p(e)>0)	No	PMID: 11702079
FucR	(fuc-L(e)>0)	No	PMID: 3325779
b1223	(FnrORNarL)	No	PMID: 1474901
b1474	(FnrORNarL)	No	PMID: 1629153, 8736541
b1475	(FnrORNarL)	No	PMID: 1629153, 8736541
b1476	(FnrORNarL)	No	PMID: 1629153, 8736541
b3368	(FnrORNarL)	No
b4151	(FnrORDcuRORNOT(NarL))	No	PMID: 9973351, 8576043
b4152	(FnrORDcuRORNOT(NarL))	No	PMID: 9973351, 8576043
b4153	(FnrORDcuRORNOT(NarL))	No	PMID: 9973351, 8576043
b4154	(FnrORDcuRORNOT(NarL))	No	PMID: 9973351, 8576043
b0621	(FnrORArcA)	No	PMID: 8955408
b0894	(FnrANDNOTNarL)	No	PMID: 12079504
b0895	(FnrANDNOTNarL)	No	PMID: 12079504
b0896	(FnrANDNOTNarL)	No	PMID: 12079504
b1224	(FnrANDNarL)	No	NH 17; PMID: 8736541, 10464201
b1225	(FnrANDNarL)	No	NH 17; PMID: 8736541, 10464201
b1226	(FnrANDNarL)	No	NH 17; PMID: 8736541, 10464201
b1227	(FnrANDNarL)	No	NH 17; PMID: 8736541, 10464201
b3365	(FnrANDNarL)	No	PMID: 11004182
b3366	(FnrANDNarL)	No	PMID: 11004182
CaiF	(FnrANDCrpANDNOTNarL)	No	PMID: 10564497, 8631699
b2957	(FnrANDCrp)	No	NH 22
b4238	(Fnr)	No	PMID: 8954104
b2719	(FhlAANDRpoNAND(NOT(o2(e)>0)))	No	NH 18
b2720	(FhlAANDRpoNAND(NOT(o2(e)>0)))	No	NH 18
b2721	(FhlAANDRpoNAND(NOT(o2(e)>0)))	No	NH 18
b2722	(FhlAANDRpoNAND(NOT(o2(e)>0)))	No	NH 18
b2723	(FhlAANDRpoNAND(NOT(o2(e)>0)))	No	NH 18
b2724	(FhlAANDRpoNAND(NOT(o2(e)>0)))	No	NH 18
b2994	(FhlAANDRpoNAND(NOT(o2(e)>0)))	No	PMID 10537212
b2997	(FhlAANDRpoNAND(NOT(o2(e)>0)))	No	PMID 10537212
b4079	(FhlAANDRpoNAND(NOT(o2(e)>0)))	No	NH 18
FeaB	(FeaR)	No	PMID: 8631685
b1386	(FeaB)	No	PMID: 8631685
IclR	(FadR)	No	PMID: 2001680, 8755903
Rob	(dipyridyl>0)	No	PMID: 11844771
DcuR	(DcuS)	No	PMID: 9973351
CytR	(cytd(e)>0)	No	PMID: 8626289
b2413	(CysB)	No	NH 31
b2414	(CysB)	No	NH 31
b2421	(CysB)	No	NH 31
b2422	(CysB)	No	NH 31
b2423	(CysB)	No	NH 31
b2424	(CysB)	No	NH 31
b2425	(CysB)	No	NH 31
b2750	(CysB)	No	NH 31
b2751	(CysB)	No	NH 31
b2752	(CysB)	No	NH 31
b2762	(CysB)	No	NH 31
b2763	(CysB)	No	NH 31
b2764	(CysB)	No	NH 31
b3607	(CysB)	No	NH 31
b3917	(CysB)	No	NH 31
CynR	(cynt(e)>0)	No	PMID: 7961413, 8253686
b0341	(cynt(e)>0)	No	PMID: 2670891
b0340	(CynR)	No	PMID: 8083164, 7961413, 8253686
b3579	(CrpORYiaJ)	No
b3666	(CrpORUhpA)	No	PMID: 11702079
b3450	(CrpORPhoB)	No	PMID: 1987150, 1745236
b3451	(CrpORPhoB)	No	PMID: 1987150, 1745236
b3452	(CrpORPhoB)	No	PMID: 1987150, 1745236
b3453	(CrpORPhoB)	No	PMID: 1987150, 1745236
b3111	(CrpORNOT(o2(e)>0))	No	PMID: 11251844
b3112	(CrpORNOT(o2(e)>0))	No	PMID: 11251844
b2964	(CrpORNOT(CytR)ORNOT(DeoR))	No	PMID: 8596434, 2115441
b2393	(CrpORNOT(CytR))	No	NH 35
b3114	(CrpORFnrORLysRORTdcAORNOTTdcR)	No	PMID: 11251844
b3115	(CrpORFnrORLysRORTdcAORNOTTdcR)	No	PMID: 11251844
b3116	(CrpORFnrORLysRORTdcAORNOTTdcR)	No	PMID: 7928991, 8413189
b3117	(CrpORFnrORLysRORTdcAORNOTTdcR)	No	NH 22
b2796	(CrpOR(NOT(Lrp)AND(leu-L(e)>0)ANDCrp))	No	NH 22
b3870	(CrpANDRpoN)	No	NH 24; PMID: 12218022
b2148	(CrpANDNOT(GalS))	No	PMID: 12101127
b2149	(CrpANDNOT(GalS))	No	PMID: 12101127
b2150	(CrpANDNOT(GalS))	No	PMID: 12101127
b2143	(CrpANDNOT(CytR))	No	PMID: 2575702
b0036	(CrpANDCaiF)	No	PMID: 10564497
b0038	(CrpANDCaiF)	No	PMID: 10564497
b0040	(CrpANDCaiF)	No	PMID: 10564497
b3708	(CrpAND(trp-L(e)>0ORcys-L(e)>0))	No	NH 22
b3709	(CrpAND(trp-L(e)>0))	No	NH 22, 28
b3748	(CRP_noXYLANDNOT(RbsR))	No	PMID: 9666469, 9673030,6327616
b3749	(CRP_noXYLANDNOT(RbsR))	No	PMID: 9666469, 9673030,6327616
b3750	(CRP_noXYLANDNOT(RbsR))	No	PMID: 9666469, 9673030,6327616
b3751	(CRP_noXYLANDNOT(RbsR))	No	PMID: 9666469, 9673030,6327616
b3752	(CRP_noXYLANDNOT(RbsR))	No	PMID: 9666469, 9673030,6327616
b2241	(CRP_noRIBAND(FnrORArcA)AND(NOT(GlpR)))	No	NH 20; PMID:2403539; Paigen et al. 1970
b2242	(CRP_noRIBAND(FnrORArcA)AND(NOT(GlpR)))	No	NH 20; PMID:2403539;
b2243	(CRP_noRIBAND(FnrORArcA)AND(NOT(GlpR)))	No	NH 20; PMID:2403539; Paigen et al. 1970
b3926	(CRP_noMALAND(NOT(GlpR)))	No	NH 20; PMID:1372899; Paigen et al. 1970
b3426	(CRP_noMALAND(NOT(ArcAORGlpR)))	No	NH 20; PMID:2403539, 8955388; Paigen et al. 1970
b0343	(CRP_noGLCANDNOT(LacI))	No	Adhya 1996
b0344	(CRP_noGLCANDNOT(LacI))	No	Adhya 1996
Crp	(CRP_noGLC)	No	PMID: 5337847
FeaR	(Crp)	No	PMID: 8631685
b0125	(Crp)	No	NH 34:PMID: 11810262
b2841	(Crp)	No	NH 20
b2927	(Crp)	No
b3425	(Crp)	No	PMID: 1846566, 9524241
b3428	(Crp)	No	NH 67;
b1702	(Cra)	No	PMID: 9512708
b0612	(CitBAND(NOT(o2(e)>0)))	No	PMID: 11889485
b0615	(CitB)	No	PMID: 11889485, 9701802
b0616	(CitB)	No	PMID: 11889485, 9701802
b0617	(CitB)	No	PMID: 11889485, 9701802
BetI	(chol(e)>0)	No	PMID: 8626294
b0365	(CblANDCysB)	No
b0366	(CblANDCysB)	No
b0367	(CblANDCysB)	No
b0368	(CblANDCysB)	No	PMID: 11479697, 9401024
b1991	(cbi(e)>0)	No	PMID: 7592411
b1992	(cbi(e)>0)	No	PMID: 7592411
b1993	(cbi(e)>0)	No	PMID: 7592411
AtoC	(AtoS)	No	NH 21
b2221	(AtoC)	No	NH 21
b2222	(AtoC)	No	NH 21
b2223	(AtoC)	No
b2224	(AtoC)	No	NH 21
b3653	(asp-L(e)>0)	No	NH 22
ArgR	(arg-L(e)>0)	No	PMID: 3116542, 12003934, NH 25
b0902	(ArcAORFnrAND(CrpORNOT(NarL)))	No	NH 95; PMID: 7934836
b0903	(ArcAORFnrAND(CrpORNOT(NarL)))	No	NH 95; PMID: 7934836
b0904	(ArcAORFnrAND(CrpORNOT(NarL)))	No	NH 95; PMID: 7934836
b2492	(ArcAORFnrAND(CrpORNOT(NarL)))	No	PMID: 12426353
b3951	(ArcAORFnr)	No	NH 95; PMID: 7934836
b3952	(ArcAORFnr)	No	NH 95; PMID: 7934836
b4131	(ArcAORCadC)	No	PMID: 9075621,7830562
b4132	(ArcAORCadC)	No	PMID: 7830562, 9075621
b0061	(AraCOR(AraCANDCrp))	No	NH 20
b0062	(AraCOR(AraCANDCrp))	No	NH 20
b0063	(AraCOR(AraCANDCrp))	No	NH 20
b1898	(AraCOR(AraCANDCrp))	No	NH 20
b1899	(AraCOR(AraCANDCrp))	No	NH 20
b1900	(AraCOR(AraCANDCrp))	No	NH 20
b1901	(AraCOR(AraCANDCrp))	No	NH 20
AraC	(arab-L(e)>0)	No	NH 20
b0516	(AllS)	No	PMID: 12460564
b1189	(ala-L(e)>0ANDNOTCrp)	No	NH 22
b4117	(AdiY)	No	NH 22; PMID 8704970
AtoS	(acac(e)>0)	No	NH 21
MhpR	(3hpppn(e)>0)	No	PMID: 9098055
b3564	((XylRANDCrp)ORXylR)	No	PMID: 9371449
b3565	((XylRANDCrp)ORXylR)	No	PMID: 9371449
b3566	((XylRANDCrp)ORXylR)	No	PMID: 9371449
b3567	((XylRANDCrp)ORXylR)	No	PMID: 9371449
b3568	((XylRANDCrp)ORXylR)	No	PMID: 9371449
TyrR	((trp-L(e)>0)OR(tyr-L(e)>0)OR(phe-L(e)>0))	No	NH 28
TdcA	((thr-L(e)>0)AND(ser-L(e)>0)AND(val-L(e)>0)AND(ile-L(e)>0)ANDNOT(o2(e)>0))	No	PMID: 7928991, 2573820, 8413189
TdcR	((thr-L(e)>0)AND(ser-L(e)>0)AND(val-L(e)>0)AND(ile-L(e)>0)ANDNOT(o2(e)>0))	No	PMID: 7928991, 2573820, 8413189
DcuS	((succ(e)>0)OR(asp-L(e)>0)OR(fum(e)>0)OR(mal-L(e)>0))	No	PMID: 9973351
b2097	((pyr(e)>0)OR(lac-D(e)>0)ANDNOT(glc-D(e)>0))	No	PMID: 9531482
b1014	((pro-L(e)>0)ORCrpORNac)	No	NH 22
b1015	((pro-L(e)>0)ORCrpORNac)	No	NH 22; PMID: 2464125
AdiY	((pH<7)AND(NOT(o2(e)>0))ANDNOT(Rich_Medium>0))	No	PMID: 8704970
b3892	((o2(e)>0)OR((NOT(o2(e)>0)AND(no3(e)>0))))	No	PMID: 8522521
b3893	((o2(e)>0)OR((NOT(o2(e)>0)AND(no3(e)>0))))	No	PMID: 8522521
b3894	((o2(e)>0)OR((NOT(o2(e)>0)AND(no3(e)>0))))	No	PMID: 8522521
b2232	((o2(e)>0)ANDCrp)	No	NH 39;PMID: 2830238
b3575	((NOTYiaJ)ANDCrp)	No	PMID: 10913096
b3829	((NOTMetJ)ANDMetR)	No	NH 33
b2702	((NOTGutR)ANDCRP_noGL)	No	NH 20
b2703	((NOTGutR)ANDCRP_noGL)	No	NH 20
b2704	((NOTGutR)ANDCRP_noGL)	No	NH 20
b2239	((NOTGlpRORFnr)ANDCrp)	No	PMID: 9179845, 1521763
b0733	((NOTFnr)OR(ArcA))	No	PMID: 8576043
b0734	((NOTFnr)OR(ArcA))	No	PMID: 8576043
b4039	((NOTFnr)ANDCrp)	No	PMID: 9315722
b4040	((NOTFnr)ANDCrp)	No	PMID: 9315722, 7765507
b4384	((NOTDeoR)OR((NOTDeoR)AND(NOTCytR))OR(ins(e)>0)OR(gua(e)>0))	No	NH 34
b4383	((NOTDeoR)OR((NOTDeoR)AND(Crp)AND(NOTCytR))OR((ins(e)>0)OR(gua(e)>0)))	No	NH 20
b4381	((NOTDeoR)OR((NOTDeoR)AND(Crp)AND(NOTCytR)))	No	NH 20
b0114	((NOT(PdhR))OR(Fis))	No	NH 16; PMID: 7783622
b0115	((NOT(PdhR))OR(Fis))	No	NH 16; PMID: 7783622
FhlA	((NOT(o2(e)>0))AND(NOT(no3(e)>0))AND(NOT(no2(e)>0))AND(NOT(tmao(e)>0))AND(NOT(dmso(e)>0))AND(for(e)>0))	No	NH 18
b1744	((NOT(Growth>0)ANDRpoS)OR(NRI_hiANDRpoN))	No	PMID: 12003934
b1745	((NOT(Growth>0)ANDRpoS)OR(NRI_hiANDRpoN))	No	PMID: 12003934
b1746	((NOT(Growth>0)ANDRpoS)OR(NRI_hiANDRpoN))	No	PMID: 12003934
b1747	((NOT(Growth>0)ANDRpoS)OR(NRI_hiANDRpoN))	No	PMID: 12003934
b1748	((NOT(Growth>0)ANDRpoS)OR(NRI_hiANDRpoN))	No	PMID: 12003934
b3517	((NOT(Growth>0)ANDNOTCrp)OR(pH<4))	No	NH 22;PMID: 11976288
b1493	((NOT(Growth>0))OR(pH<4))	No	NH 22;PMID: 11976288
b0871	((NOT(Growth>0))AND(RpoS))	No	NH 93
b1524	((NOT(glc-D(e)>0)OR((nh4(e)>0)ANDNOTCrp)))	No	NH 22
b2943	((NOT(GalR))OR(GalS)AND(CrpORNOT(Crp)))	No	PMID: 8703508, 8982002, 1970645, 12101127
b0945	((NOT(csn(e)>0))OR(gua(e)>0)ORNOTPurR)	No	NH 35
b1062	((NOT(csn(e)>0))OR(gua(e)>0)ORNOTPurR)	No	NH 35
NarL	((no3(e)>0)OR(no2(e)>0))	No	NH 17
b0019	((NhaR)OR(RpoS))	No	PMID: 11133959
b4119	((MelR)OR(MelRANDCrp))	No	PMID: 10747919, 10760178
b4120	((MelR)OR(MelRANDCrp))	No	PMID: 10747919, 10760178
MelR	((melib(e)>0)OR(melib(e)>0ANDCrp))	No	PID: 10747919, 10760178
b1621	((MalTANDCrp)ORMalT)	No	PMID: 1856179
b4032	((MalTANDCrp)ORMalT)	No	PMID:11931562, 11867639, 9529892
b4033	((MalTANDCrp)ORMalT)	No	PMID:11931562, 11867639, 9529892
b4034	((MalTANDCrp)ORMalT)	No	PMID:11931562, 11867639, 9529892
b4035	((MalTANDCrp)ORMalT)	No	PMID:11931562, 11867639, 9529892
b4036	((MalTANDCrp)ORMalT)	No	PMID:11931562, 11867639, 9529892
MalT	((malt(e)>0)OR(malttr(e)>0)OR(maltttr(e)>0)OR(malthx(e)>0)OR(maltpt(e)>0))	No	PMID: 10973069
b3212	((LrpANDNOT(leu-L(e)>0))ORNOT(NRI_hiAND((glu-L(e)>0)OR(arg-L(e)>0)OR(asp-L(e)>0)OR(his-L(e)>0)OR(pro-L(e)>0))))	No	NH 22,23,24
b3213	((LrpANDNOT(leu-L(e)>0))ORNOT(NRI_hiAND((glu-L(e)>0)OR(arg-L(e)>0)OR(asp-L(e)>0)OR(his-L(e)>0)OR(pro-L(e)>0))))	No	NH 22,23,24
IdnR	((idon-L(e)>0)OR(5dglcn(e)>0))	No	PMID: 9658018
PurR	((hxan(e)>0)OR(gua(e)>0))	No	NH 34
SoxR	((h2o2(e)>0)OR(Oxidative_Stress>0))	No	NH 95
b3942	((Growth>0)ANDOxyRANDRpoS)	No	PMID: 12589799
b1814	((gly(e)>0ORleu-L(e)>0ORNOT(o2(e)>0))AND((NOTLrp)OR(LrpANDleu-L(e)>0)))	No	NH 22
b2800	((FucRANDCrp)ORFucR)	No	PMID: 3325779
b2801	((FucRANDCrp)ORFucR)	No	PMID: 3325779
b2802	((FucRANDCrp)ORFucR)	No	PMID: 3325779
b2803	((FucRANDCrp)ORFucR)	No	PMID: 3325779
b4122	((Fnr)ORNOT(Crp)OR(DcuR)ORNOT(NarL))	No	PMID: 9418241
b3367	((Fnr)OR(NarL))	No	PMID: 11004182
b2903	((FisANDNOTPdhR)AND((NOT(GcvR)ANDGcvA)ORLrpORNOTPurR))	No	NH 23; PMID: 12101307
b2904	((FisANDNOTPdhR)AND((NOT(GcvR)ANDGcvA)ORLrpORNOTPurR))	No	NH 23; PMID: 12101307
b2905	((FisANDNOTPdhR)AND((NOT(GcvR)ANDGcvA)ORLrpORNOTPurR))	No	NH 23; PMID: 12101307
Fur	((fe2(e)>0)AND(OxyRORSoxS))	No	PMID: 10419964
b4139	((CrpANDNOT(Fnr))ORFnr)	No	NH 22
b2366	((CrpANDDsdC)ORDsdC)	No	NH 22
b1817	((CRP_noLAC)OR(NOT(Mlc)))	No	NH 20; PMID: 9484892, 11934616
b1818	((CRP_noLAC)OR(NOT(Mlc)))	No	NH 20; PMID: 9484892, 11934616
b1819	((CRP_noLAC)OR(NOT(Mlc)))	No	NH 20; PMID: 9484892, 11934616
b0972	((ArcAORFnr)AND(AppY))	No	NH 17; PMID 10537212
b0973	((ArcAORFnr)AND(AppY))	No	NH 17; PMID 10537212
b0974	((ArcAORFnr)AND(AppY))	No	NH 17; PMID 10537212
b1623	((ade(e)>0)OR(hxan(e)>0))	No	NH 34
GlcC	((ac(e)>0)OR(glyclt(e)>0))	No	PMID 9880556
b4239	(((NOTTreR)ANDCrp)OR(NOTTreR))	No	PMID: 9148912
b4240	(((NOTTreR)ANDCrp)OR(NOTTreR))	No	PMID: 9148912
b3528	(((CRP_noMAN)ANDNOT(ArcA)AND(DcuR))ANDRpoN)	No	PMID: 10482502
b4123	(((CRP_noMAN)AND(Fnr)AND(DcuR))ANDNOT(NarL))	No	PMID: 9852003, 9973351
b1190	(((ala-L(e)>0)OR(ala-D(e)>0))ANDCrp)	No	NH 22,24
b2799	(((((FucR)OR(rmn(e)>0))AND(NOT(o2(e)>0)))ANDCrp)OR(((FucR)OR(rmn(e)>0))AND(NOT(o2(e)>0))))	No	PMID: 3325779

## Sheet: References
Adhya S (1996) The lac and gal operons today. In Regulation of Gene Expression in Escherichia coli, edited by E.C.C. Lin and A. Simon Lynch. R.G.Landes Company, pp. 181-200.
Covert MW, Knight EM, Reed JL, Herrgard MJ, Palsson BO (2004) Integrating high-throughput and computational data elucidates bacterial networks. Nature 429: 92-96.
Neidhardt FC Curtiss R (1999) Escherichia coli and Salmonella: Cellular and Molecular Biology. American Society for Microbiology. -- Note that chapters of this book are referenced within the "Escherichia coli regulation" spreadsheet. These abbreviations are denoted with "NH" followed by the chapter number.
Paigen K, Williams B (1970) Catabolite repression and other control mechanisms in carbohydrate utilization. Adv Microbiol Physiol 4: 251-324.
