# Supplementary material for: Functional States of the Genome-Scale Escherichia Coli Transcriptional Regulatory System
Source: PLoS Comput Biol. 2009 Jun 5;5(6):e1000403. doi: 10.1371/journal.pcbi.1000403 (PMC2685017; doi:10.1371/journal.pcbi.1000403)
Supplement: Protocol S1 — Expression parser. For each gene, this Perl script converts Boolean statements into regulatory reactions (i.e., pseudo-stoichiometric relationships) that may be represented in a regulatory network matrix (R). (<0.01 MB ZIP) [file pcbi.1000403.s007.zip]

Archive with 1 entries (1 files):
- expressionParser.pl
