# Supplementary material for: Functional States of the Genome-Scale Escherichia Coli Transcriptional Regulatory System
Source: PLoS Comput Biol. 2009 Jun 5;5(6):e1000403. doi: 10.1371/journal.pcbi.1000403 (PMC2685017; doi:10.1371/journal.pcbi.1000403)
Supplement: Protocol S2 — MATLAB implementation of the genome-scale E. coli R and R* matrices. The R matrix and a sample R* matrix are represented as variables within a MATLAB workspace. See the comments within the accompanying MATLAB m-file for details. (0.07 MB ZIP) [file pcbi.1000403.s008.zip]

Archive with 2 entries (2 files):
- workspace_EcoliRmatrix.mat
- EcoliRmatrix.m
