# Supplementary material for: Functional States of the Genome-Scale Escherichia Coli Transcriptional Regulatory System
Source: PLoS Comput Biol. 2009 Jun 5;5(6):e1000403. doi: 10.1371/journal.pcbi.1000403 (PMC2685017; doi:10.1371/journal.pcbi.1000403)
Supplement: Protocol S2 — MATLAB implementation of the genome-scale E. coli R and R* matrices. The R matrix and a sample R* matrix are represented as variables within a MATLAB workspace. See the comments within the accompanying MATLAB m-file for details. (0.07 MB ZIP) [file pcbi.1000403.s008.zip › EcoliRmatrix.m]

%% EcoliRmatrix.m %%%%%%%%%%%%%%%%%%%%%%%%%%%%%%%%%%%%%%%%%%%%%%%%%%%%%%%%%
% 
% Matlab m-file that loads the Escherichia coli regulatory network matrix
% from "workspace_EcoliRmatrix.mat" and describes the variables included.
% 
% by E.P. Gianchandani, A.R. Joyce, B.O. Palsson, and J.A. Papin
% Last revised:  February 25, 2009
% 
% Included as Protocol S2 for:
% Gianchandani, E.P., A.R. Joyce, B.O. Palsson, and J.A. Papin.  Functional
% states of the genome-scale Escherichia coli transcriptional regulatory
% system.
% 
%%%%%%%%%%%%%%%%%%%%%%%%%%%%%%%%%%%%%%%%%%%%%%%%%%%%%%%%%%%%%%%%%%%%%%%%%%%

%% clear workspace

clear all
close all
clc

%% load E. coli R matrix workspace

load workspace_EcoliRmatrix

%% description of variables within the workspace
% 
% Rmatrix
% a 1009-row by 1850-column regulatory network matrix that includes the
% components and reactions within the reconstructed genome-scale E. coli
% transcriptional regulatory system.  This matrix (labeled "R" within the
% manuscript) includes reactions (i.e., regulatory rules) as well as 
% exchange fluxes that balance the synthesis of protein products as part of 
% the reactions (see Figure 2 for an example gene and regulatory network 
% matrix.
% 
% Rm
% a 1009-row by 6-column matrix that describes the components along the
% rows of the R (or R*) matrix.  The columns delineate the following:
%   1) component number (from 1 to 1009)
%   2) absence (-1) or presence (+1)
%   3) extracellular metabolite (1) or other component (i.e., transcriptoin
%   factor or other protein product)
%   4) metabolite number (from 1 to 147)
%   5) gene number (from 1 to 629)
%   6) the corresponding column in the R* matrix in which the availability
%   of the network component is represented
% 
% Rr
% a 2626-row by 3-column matrix that describes the reactions along the
% columns of the R* matrix.  The columns delineate the following:
%   1) reaction number (from 1 to 2626)
%   2) gene number (classifying the gene for which the regulatory reaction
%   describes a Boolean regulatory rule; from 1 to 743 designating the 743
%   regulated genes; other entries are "-1" indicating that the reaction is 
%   an exchange reaction or an availability column of the adjacent 
%   environment matrix)
%   3) the corresponding column in the R* matrix in which the availability
%   of the gene associated with the regulatory reaction is represented
%   (only for the first 1106 entries which correspond to regulatory
%   reactions; the remaining entries are marked "-1" designating an
%   exchange reaction or "0" designating a metabolite/protein availability 
%   column that is part of the environment matrix)
% 
% components
% a 1009-row by 1-column cell array containing the names of the
% corresponding components represented in the R (or R*) matrix as 
% individual strings.
% 
% reactions
% a 2626-row by 1-column cell array containing the names of the
% corresponding reactions represented in the R* matrix as individual
% strings.
% 
% Ematrix
% a 1009-row by 776-column sample environment matrix, delineating the
% initial availabilities of the 147 environmental cues and 629 genes
% captured within the E. coli transcriptional regulatory system
% reconstruction.  This environment was picked as an example and
% corresponds to the anaerobic minimal medium condition that we tested.
% 
% Rstarmatrix
% a 1009-row by 2626-column sample R* matrix containing the R and E
% matrices from above.
